# Supplementary material for: Protein Biomarker Discovery Studies on Urinary sEV Fractions Separated with UF-SEC for the First Diagnosis and Detection of Recurrence in Bladder Cancer Patients
Source: Biomolecules. 2023 Jun 1;13(6):932. doi: 10.3390/biom13060932 (PMC10296596; doi:10.3390/biom13060932)
Supplement: Supplementary file 1 [file biomolecules-13-00932-s001.zip]

Archive with 1 entries (1 files):
- biomolecules-2384391-supplementary.pdf
